# Supplementary material for: Enhancing aortic valve drug delivery with PAR2-targeting magnetic nano-cargoes for calcification alleviation
Source: Nat Commun. 2024 Jan 16;15:557. doi: 10.1038/s41467-024-44726-0 (PMC10792006; doi:10.1038/s41467-024-44726-0)
Supplement: Supplementary file 4 — Source data [file 41467_2024_44726_MOESM4_ESM.xlsx]

## Sheet: Fig.2
	Fig. 2b	Quantitative analysis of F2RL1, F2RL2, NPR1, FPR3, and CSF2R mRNA levels in hVICs after osteogenic induction
		F2RL1	F2RL2	NPR1	FPR3	CSF2R
		0.00332649	0.00361565	0.000384556	9.8117e-05	8.38883e-05
		0.00353917	0.00382159	0.000294821	0.000102238	7.71049e-05
		0.00379992	0.00453584	0.000299019	0.000106419	9.43047e-05
	Fig. 2c	Quantification of PAR2 in hVICs cultured with osteogenic induction medium for different time (0, 3, 7, 14 days)
		0d	3d	7d	14d
		1	2.10966	3.04585	6.51251
		1	2.51843	3.44321	6.6427
		1	3.17627	3.69349	6.07601
		PAR2 protein level was positively correlated with the expression of the osteogenic differentiation markers RUNX2 and ALP
		PAR2	ALP	RUNX2
		1	1	1
		1	1	1
		1	1	1
		2.10966	3.23472	2.42376
		2.51843	2.46184	1.38253
		3.17627	3.72825	2.44098
		3.04585	5.88809	4.56629
		3.44321	4.38425	2.47734
		3.69349	4.94546	3.30949
		6.51251	6.47738	7.62462
		6.6427	5.06036	5.86188
		6.07601	6.38921	5.76448
	Fig. 2d	Protein abundance of PAR2 in hVICs undergoing myofibrogenic induction
		NC	TGF-β
		0.943283	2.10055
		1.13339	2.8575
		0.923328	3.89123
		0.902935	2.80195
		0.995423	2.81665
		1.10164	2.9566
	Fig. 2f	Protein abundance of PAR2 in human aortic valves
		Non-Calcified	Calcified
		0.496722	3.02448
		0	12.5949
		1.62553	5.8952
		2.92956	10.5193
		0.948194	6.25317
		0	0.700476
		1.01136	7.89103
		0.710218	2.74872
		0.532075	4.5606
		0.575514	4.72862
		2.17084	2.14137
		0.9454	4.49538
		1.0546	1.82582
			2.83578
			3.65765
			4.72412
			5.48252
	Fig. 2h	Quantitative analysis of immunohistochemical staining of PAR2 in the ventricularis, spongiosa and fibrosa layers of calcified leaflets
		venrticularis	spongisa	peri-calcific region	fibortic region
		30.6452	27.6074	48.5075	50.7463
		21.875	40.4255	55.5556	44.0476
		18.1102	42.8571	52.0548	46.5909
		28.2209	39.1304	59.1398	42.3529
		42.5373	26.7857	65.9794	68.5185
		31.6456	39.7436	67.8571	68.421
		33.9806	34.6939	47.8723	58.9041
		26.5957	27.3809	78.8235	58.3333
	Fig. 2j	Quantitative analysis of PAR2 positive cells (% of vimentin positive cells) in non-calcified and calcified aortic valve tissue
		non-Calcified	Calcified
		27.907	58.4937
		29.4416	56.9231
		7.5	52.1739
		11.1111	46.2532
		18.9474	51.3513
		21.8391	60.7595
		28.2353	70.6667
		37.1429	65.7143
		35.5556	44.1176
		33.3333	45.8333
	Fig.2k	PAR2 protein levels in hVICs isolated from non-calcified and calcified aortic valves
		VICs - NC	VICs - CAVD
		0.796821	2.62072
		1.26807	3.24691
		0.935113	3.70695
		0.604955	3.35966
		1.08584	4.58709
		1.30921	3.8898
		0.921	2.06609
		0.96025	2.55698
		1.11875	2.25687
	Fig.2l	Quantification of PAR2 in aortic valves of Ldlr-/- mice fed with normal diet or high-fat diet
		ND	HFD
		13.2853	26.6279
		10.4338	16.6358
		9.59558	26.2582
		13.7193	20.575
		10.9807	17.1397
		5.44456	15.6219
		11.1332	17.3964
		6.68235	19.9777

## Sheet: Fig.3
	Fig.3b	Size distribution curves of FeXCT, PFeXCT, and SK@PFeXCT
		Diameter (nm)	FeXCT			PFeXCT			SK@PFeXCT
		58.8	0	0	0.403	0	0	0	0	0	0
		68.1	1.96	1.88	2.18	0	0	0.403	0	0	0
		78.8	5.59	5.89	5.17	0.665	1.94	2.18	0.267	1.12	0.988
		91.3	9.63	10.6	8.68	3.52	5.87	5.17	2.94	3.96	3.71
		106	13	14.3	11.9	7.81	10.5	8.67	7.24	7.76	7.39
		122	14.9	16.1	14	12.1	14.3	11.9	11.6	11.4	10.9
		142	15.4	15.8	14.6	15.1	16.3	14	14.7	14	13.5
		164	13.6	13.6	13.8	16.1	16.1	14.6	15.8	14.9	14.5
		190	10.9	10.5	11.6	15.1	13.8	13.8	15	14.2	14
		220	7.6	6.57	8.63	12.4	10.4	11.6	12.6	12.1	12.2
		255	4.48	3.31	5.47	8.88	6.57	8.62	9.36	9.23	9.57
		295	2.04	0.926	2.73	5.33	3.21	5.47	6	6.13	6.68
		342	0.699	0.0258	0.862	2.46	0.955	2.73	3.13	3.38	4.01
		396	0	0	0.0348	0.675	0	0.861	1.18	1.39	1.92
		459	0	0	0	0	0	0.0348	0.21	0.316	0.601
		531	0	0	0	0	0	0	0	0	0.0441
		615	0	0	0	0	0	0	0	0	0
	Fig.3c	Zeta-potential of FeXCT, PFeXCT, and SK@PFeXCT
		FeXCT	PFeXCT	SK@PFeXCT
		-26.3	-20.2	-17.9
		-27.1	-19.7	-18.2
		-27.4	-18.7	-19.4
	Fig.3f	Flow cytometry quantification of the PFeCy5 or SK@PFeCy5 uptake by hVICs
			PFeCy5 NP			SK@PFeCy5 NP			siPAR2 - SK@PFeCy5 NP
		NC	1.554	1.457	1.506	3.747	3.96	3.665	2.081	2.239	2.286
		OST	1.767	1.693	1.6	19.364	20.133	19.387	2.609	2.682	2.349
	Fig.3h	Flow cytometry quantification of internalized PFeCy5 or SK@PFeCy5 in hVICs
		NC-PFeCy5 NP	NC-SK@PFeCy5 NP	TGFβ-SK@PFeCy5 NP
		1.435	4.156	14.142
		1.304	4.101	15.155
		1.515	4.199	13.952

## Sheet: Fig.4
	Fig. 4b	Magnetic hysteresis loop for PLGA and SK@PFeXCT at room temperature.
		Field(G)	PLGA	SK@PFeXCT
		19951.1	0	2.78077
		19517.6	0	2.78662
		18992.8	0	2.83373
		18479.8	0	2.80811
		17980.4	0	2.80576
		17481.9	0	2.79144
		16988.4	0	2.7903
		16493.9	0	2.78702
		16002.3	0	2.78539
		15512.2	0	2.77336
		15028.2	0	2.75988
		14555.3	0	2.75861
		14046.6	0	2.74007
		13559.6	0	2.74566
		13074	0	2.73768
		12586.7	0	2.71194
		12100.8	0	2.71775
		11615.1	0	2.70476
		11128.5	0	2.67627
		10642.5	0	2.68666
		10157.1	0	2.6724
		9686.52	0	2.66312
		9194.69	0	2.65031
		8700.6	0	2.63446
		8214.56	0	2.61476
		7728.61	0	2.59211
		7241.81	0	2.58551
		6757.66	0	2.56166
		6272.14	0	2.55181
		5786.64	0	2.51514
		5300.05	0	2.50256
		4981.72	0	2.49374
		4893.11	0	2.47307
		4788.61	0	2.46192
		4689.02	0	2.4591
		4588.74	0	2.45872
		4488.38	0	2.44962
		4388.38	0	2.44401
		4288.48	0	2.43352
		4188.79	0	2.42826
		4088.57	0	2.41968
		3988.56	0	2.41562
		3888.26	0	2.40546
		3791.45	0	2.40022
		3690.17	0	2.38988
		3588.6	0	2.38292
		3488.83	0	2.37156
		3388.71	0	2.36142
		3288.81	0	2.35264
		3188.47	0	2.35023
		3088.34	0	2.33111
		2988.53	0	2.32305
		2888.59	0	2.31353
		2788.43	0	2.30294
		2689.57	0	2.28974
		2592.62	0	2.27415
		2488.23	0	2.26194
		2388.52	0	2.24666
		2288.8	0	2.23008
		2188.52	0	2.21625
		2088.54	0	2.20081
		1988.44	0	2.17892
		1888.53	0	2.15725
		1788.76	0	2.13061
		1688.32	0	2.11502
		1592.92	0	2.0818
		1489.64	0	2.05386
		1388.56	0	2.02115
		1288.72	0	1.98704
		1188.58	0	1.95632
		1088.67	0	1.90862
		1002.37	0	1.87528
		954.848	0	1.85031
		904.785	0	1.82107
		854.465	0	1.79025
		804.917	0	1.75593
		757.241	0	1.728
		704.698	0	1.68104
		654.936	0	1.63547
		604.483	0	1.59281
		554.923	0	1.54818
		504.925	0	1.48681
		454.796	0	1.42447
		404.591	0	1.36085
		354.986	0	1.28538
		304.679	0	1.2002
		263.771	0	1.12868
		240.72	0	1.08172
		215.997	0	1.02473
		190.111	0	0.965145
		165.349	0	0.904927
		140.022	0	0.833767
		115.233	0	0.765331
		90.0751	0	0.691675
		65.3264	0	0.611424
		40.193	0	0.530149
		15.2311	0	0.442754
		-9.69436	0	0.346046
		-33.7945	0	0.239974
		-59.4776	0	0.131384
		-84.7443	0	0.013379
		-109.808	0	-0.09233
		-134.699	0	-0.19637
		-159.906	0	-0.29147
		-184.787	0	-0.39444
		-209.683	0	-0.48364
		-237.437	0	-0.58256
		-284.394	0	-0.72697
		-334.546	0	-0.87138
		-383.996	0	-0.9851
		-432.51	0	-1.09236
		-484.633	0	-1.18137
		-534.404	0	-1.26227
		-584.713	0	-1.33725
		-634.565	0	-1.39897
		-684.628	0	-1.45588
		-734.498	0	-1.50532
		-784.65	0	-1.55425
		-834.496	0	-1.59739
		-884.666	0	-1.63126
		-932.997	0	-1.67134
		-992.094	0	-1.70267
		-1088.62	0	-1.75353
		-1188.96	0	-1.80845
		-1288.93	0	-1.85402
		-1389.08	0	-1.89205
		-1489.2	0	-1.92834
		-1589.05	0	-1.96326
		-1688.9	0	-1.99013
		-1789.1	0	-2.01883
		-1889.08	0	-2.0427
		-1984.09	0	-2.06575
		-2087.9	0	-2.08421
		-2188.88	0	-2.11395
		-2288.94	0	-2.126
		-2389.51	0	-2.13871
		-2489.03	0	-2.15578
		-2589.04	0	-2.1755
		-2688.92	0	-2.18542
		-2789.14	0	-2.20382
		-2888.96	0	-2.2191
		-2989.06	0	-2.22678
		-3087.15	0	-2.23495
		-3185.08	0	-2.2403
		-3288.82	0	-2.26175
		-3389.24	0	-2.27431
		-3488.95	0	-2.27613
		-3588.86	0	-2.29202
		-3689.26	0	-2.29855
		-3789.06	0	-2.30773
		-3889.18	0	-2.31176
		-3988.76	0	-2.32737
		-4088.95	0	-2.32795
		-4185.02	0	-2.33839
		-4287.69	0	-2.35036
		-4389.24	0	-2.3641
		-4488.8	0	-2.36545
		-4588.99	0	-2.36984
		-4688.88	0	-2.37715
		-4788.83	0	-2.38579
		-4889.13	0	-2.39236
		-5069.5	0	-2.39639
		-5541.88	0	-2.4171
		-6035.78	0	-2.46313
		-6520.57	0	-2.47509
		-7002.01	0	-2.48893
		-7514.87	0	-2.51539
		-8007.7	0	-2.5336
		-8500.95	0	-2.54505
		-8994.31	0	-2.56008
		-9487.46	0	-2.58445
		-9981.44	0	-2.58988
		-10472.6	0	-2.59954
		-10966.6	0	-2.61383
		-11458.5	0	-2.61425
		-11933.6	0	-2.62666
		-12440.7	0	-2.64341
		-12937.6	0	-2.63492
		-13428.5	0	-2.67055
		-13922.4	0	-2.6729
		-14412.1	0	-2.6672
		-14904.5	0	-2.69305
		-15394.5	0	-2.67853
		-15883.3	0	-2.68789
		-16370.7	0	-2.70893
		-16859.1	0	-2.70002
		-17335.7	0	-2.69103
		-17816.2	0	-2.71861
		-18313	0	-2.71305
		-18791.7	0	-2.72175
		-19264.4	0	-2.70657
		-19530.8	0	-2.74061
		-19621.1	0	-2.71955
		-19716.2	0	-2.70846
		-19787	0	-2.71389
		-19705.8	0	-2.70856
		-19264	0	-2.67993
		-18749.8	0	-2.73949
		-18229.9	0	-2.72082
		-17713.4	0	-2.7211
		-17209.6	0	-2.7135
		-16707	0	-2.70708
		-16206.3	0	-2.70954
		-15707.4	0	-2.69386
		-15210.7	0	-2.69168
		-14712.9	0	-2.67515
		-14217.8	0	-2.67673
		-13722.4	0	-2.66847
		-13247.9	0	-2.6704
		-12738.2	0	-2.67458
		-12238.8	0	-2.65488
		-11745.7	0	-2.6382
		-11250.6	0	-2.64496
		-10758.1	0	-2.61919
		-10264.7	0	-2.60832
		-9769.52	0	-2.6122
		-9277.24	0	-2.58777
		-8783.71	0	-2.58247
		-8290.13	0	-2.5592
		-7801.36	0	-2.52645
		-7322.1	0	-2.53688
		-6809.1	0	-2.51847
		-6315.75	0	-2.49462
		-5823.05	0	-2.4766
		-5328.49	0	-2.43957
		-5027.19	0	-2.42698
		-4941.92	0	-2.42127
		-4842.04	0	-2.41119
		-4742.24	0	-2.41053
		-4641.78	0	-2.39441
		-4545	0	-2.39395
		-4443.58	0	-2.38947
		-4342.25	0	-2.3791
		-4241.72	0	-2.36945
		-4141.78	0	-2.36658
		-4041.75	0	-2.35296
		-3941.9	0	-2.34791
		-3842.04	0	-2.345
		-3741.62	0	-2.33505
		-3641.79	0	-2.3272
		-3542.33	0	-2.31536
		-3443.16	0	-2.31001
		-3345.97	0	-2.2954
		-3242.06	0	-2.29003
		-3141.9	0	-2.28179
		-3042.03	0	-2.27013
		-2941.8	0	-2.257
		-2841.6	0	-2.23969
		-2742.16	0	-2.23522
		-2641.7	0	-2.21669
		-2541.52	0	-2.20701
		-2442.03	0	-2.19043
		-2344.63	0	-2.18096
		-2244.4	0	-2.16174
		-2141.53	0	-2.14518
		-2041.93	0	-2.12479
		-1942.31	0	-2.11076
		-1841.96	0	-2.08884
		-1741.22	0	-2.06254
		-1641.6	0	-2.04077
		-1541.41	0	-2.00461
		-1440.72	0	-1.97805
		-1341.82	0	-1.9473
		-1245.74	0	-1.91212
		-1142.62	0	-1.87506
		-1065.06	0	-1.83927
		-1017.95	0	-1.81621
		-968.155	0	-1.79417
		-918.304	0	-1.76676
		-868.359	0	-1.73631
		-818.119	0	-1.70394
		-768.347	0	-1.66789
		-718.414	0	-1.63213
		-668.107	0	-1.59562
		-619.255	0	-1.55009
		-569.851	0	-1.50421
		-518.393	0	-1.44985
		-468.123	0	-1.39594
		-418.41	0	-1.32912
		-368.212	0	-1.25879
		-333.825	0	-1.19087
		-310.131	0	-1.14783
		-285.049	0	-1.10135
		-260.117	0	-1.05296
		-235.105	0	-1.00606
		-210.97	0	-0.95094
		-185.918	0	-0.89921
		-159.901	0	-0.83444
		-135.083	0	-0.77042
		-110.283	0	-0.70214
		-84.966	0	-0.62741
		-60.1278	0	-0.54721
		-35.1669	0	-0.46416
		-10.147	0	-0.37383
		14.9008	0	-0.2771
		39.9059	0	-0.17764
		63.8002	0	-0.06244
		89.9544	0	0.05246
		114.896	0	0.162717
		139.885	0	0.263207
		169.827	0	0.372121
		218.095	0	0.534184
		268.377	0	0.698455
		317.857	0	0.848846
		368.368	0	0.982855
		418.277	0	1.08916
		468.305	0	1.18514
		517.212	0	1.27001
		566.56	0	1.34546
		618.439	0	1.41006
		668.143	0	1.46656
		718.211	0	1.52402
		768.259	0	1.57483
		818.235	0	1.6177
		868.271	0	1.65974
		921.665	0	1.70066
		1011.67	0	1.76039
		1112.05	0	1.81813
		1207.96	0	1.86504
		1311.19	0	1.91063
		1411.97	0	1.94421
		1512.28	0	1.97731
		1612.13	0	2.01264
		1712.08	0	2.04333
		1811.98	0	2.07341
		1912.1	0	2.10015
		2012.54	0	2.11887
		2111.94	0	2.14075
		2212.46	0	2.14915
		2310.05	0	2.17363
		2409.16	0	2.18677
		2512.36	0	2.20615
		2611.96	0	2.21558
		2712.2	0	2.22858
		2812.31	0	2.24471
		2911.87	0	2.26208
		3012.15	0	2.27434
		3112.07	0	2.28294
		3212.28	0	2.29411
		3312.19	0	2.30297
		3408.07	0	2.31955
		3511.34	0	2.32646
		3612.2	0	2.33172
		3711.86	0	2.34286
		3812.19	0	2.36001
		3912.1	0	2.35816
		4011.96	0	2.36822
		4112.36	0	2.38725
		4211.93	0	2.38389
		4312.1	0	2.38795
		4412.29	0	2.40542
		4509.86	0	2.40299
		4609.36	0	2.41106
		4711.76	0	2.42136
		4812.37	0	2.42031
		4959.44	0	2.42124
		5404.93	0	2.46753
		5899.32	0	2.48879
		6392.77	0	2.50901
		6886.26	0	2.5252
		7378.49	0	2.55164
		7872.6	0	2.56621
		8350.6	0	2.56903
		8849.18	0	2.58555
		9351.06	0	2.61872
		9844.82	0	2.61807
		10337.3	0	2.64538
		10830.8	0	2.6585
		11324.3	0	2.66256
		11816.1	0	2.67432
		12309.7	0	2.68024
		12802	0	2.67618
		13294.3	0	2.71042
		13762.6	0	2.70085
		14277.5	0	2.71039
		14769.4	0	2.72817
		15258.5	0	2.73274
		15750	0	2.73867
		16237.2	0	2.73832
		16725.2	0	2.74307
		17211.6	0	2.75671
		17696.5	0	2.75636
		18179.1	0	2.75823
		18661.7	0	2.77778
		19126.8	0	2.7689
		19514.2	0	2.73406
		19641.4	0	2.7452
				2.27397
				2.285
				2.29222
				2.31937
				2.37235
				2.32074
				2.3377
				2.35911
				2.35639
				2.38255
				2.37739
				2.36844
				2.43954
				2.39151
				2.48269
				2.43846
				2.48365
				2.37568
				2.40585
				2.45057
				2.47863
				2.4058
				2.41802
				2.456
				2.48183
				2.39902
				2.51582
				2.55911
				2.55716
				2.61516
				2.72157
				2.71613
				2.58953
				2.64146
				2.63709
				2.73462
				2.74799
				2.73528
				2.78476
				2.71465
				2.86851
				2.82026
				2.79578
				2.86315
				2.86344
				2.70447
				2.85091
				2.94205
				2.82867
				2.87803
				2.80106
				2.84223
				2.97757
				2.95508
				2.93059
				2.8728
				2.84609

## Sheet: Fig.5
	Fig. 5a	Loading contents (LC%) of XCT790 in SK@PFeXCT
		XCT790 Concentration (mg/mL)
		5	10	15
		20.44	32.15	35.12
		21.07	29.56	38.07
		20.89	30.09	35.8
	Fig. 5b	Encapsulation efficiencies (EE%) of XCT790 in SK@PFeXCT
		XCT790 Concentration (mg/mL)
		5	10	15
		81.75	71.68	59.94
		84.3	65.93	64.97
		83.57	67.1	61.12
	Fig. 5c	Drug release profile of XCT790 in SK@PFeXCT
		Hours	Drug release (%)
		0	0	0	0
		0.5	4.4	3.9	5.4
		1	8.9	6.4	9.4
		2	12.5	14.6	13.8
		4	16.3	19.8	17.5
		8	21.4	22.4	24.2
		12	22.5	26.3	26.7
		24	27.4	29.6	32.2
		48	34.4	36.8	38.2
		72	35.5	38.7	40.3
		96	36.2	39.6	42.3
	Fig. 5e	Quantification of osteogenic differentiation-related protein ALP in hVICs
		NC	OST	OST+SK@PFe	OST+XCT790	OST+PFeXCT	OST+SK@PFeXCT
		1	2.50438	2.45061	1.70813	1.38131	1.14155
		1	1.95752	1.59686	0.846015	1.10062	0.969145
		1	2.07477	1.90755	1.5249	1.52902	1.25224
		1	2.4076	2.4325	1.61659	2.17705	1.10342
		1	2.17316	2.3262	1.28796	1.66785	1.33628
		1	2.06325	1.95386	1.51886	1.53297	1.08681
		Quantification of osteogenic differentiation-related protein RUNX2 in hVICs
		NC	OST	OST+SK@PFe	OST+XCT790	OST+PFeXCT	OST+SK@PFeXCT
		1	2.83055	2.85879	1.57713	1.63763	1.43662
		1	2.06867	1.80435	1.13512	1.43068	0.907501
		1	2.55334	2.81345	1.80752	1.29233	1.34646
		1	2.08998	1.79317	1.58494	1.45977	1.37739
		1	2.06364	2.42333	1.55309	2.02258	1.56854
		1	2.10298	1.74614	1.47368	1.58413	1.36206
	Fig. 5f	ALP activity of hVICs subjected to different treatments, normalized to the total protein content of hVICs
		NC	OST	OST+SK@PFe	OST+XCT790	OST+PFeXCT	OST+SK@PFeXCT
		0.940625	1.9227	2.00435	1.76541	1.70245	0.998998
		1.06596	2.18109	2.34385	1.3724	1.44459	1.26149
		0.993416	1.8491	2.43686	1.1467	1.53147	1.18832
		0.901277	2.49347	2.16743	1.56862	1.62485	1.35035
		0.887386	2.29345	2.03187	1.42562	1.21844	1.55756
		1.21134	2.04157	2.33836	1.32236	1.88326	1.33381
	Fig. 5h	Quantification of Alizarin Red staining
		NC	OST	OST+SK@PFe	OST+XCT790	OST+PFeXCT	OST+SK@PFeXCT
		1.13136	37.9901	23.1088	9.54944	18.1201	3.91667
		0.899717	34.2387	33.4195	12.2726	17.8771	3.2048
		1.56638	28.2444	35.9562	10.154	12.2782	8.28955
		0.402542	31.8997	39.5777	14.815	19.1596	2.2387
		1.10889	26.98	23.0625	17.9104	11.5393	6.21972
		0.959407	30.3743	17.4104	8.23776	13.2661	2.04961
		1.46714	31.1682	20.2197	10.3976	15.4646	4.47487
		0.464562	19.1115	26.0831	11.3305	11.1682	2.50838
		1.16411	21.8787	32.4495	9.75101	20.6459	5.29345
	Fig. 5i	Calcium deposition quantification in hVICs cultured with different formulations for 14 days
		NC	OST	OST+SK@PFe	OST+XCT790	OST+PFeXCT	OST+SK@PFeXCT
		0.791807	2.83665	3.11134	1.24954	1.94984	0.900256
		0.460806	2.43726	3.46289	1.75006	1.76444	0.752365
		0.531117	2.49981	3.07904	1.20571	2.21925	0.860505
		0.499443	2.98212	2.88988	1.52424	1.41878	0.766821
		0.312956	3.7183	3.12903	2.06779	1.8845	1.03912
		0.310384	3.38473	3.35898	1.39908	2.3201	1.10534
		0.562556	2.75766	2.87811	1.69864	1.4409	1.50145
		0.373124	3.09732	3.39979	1.30614	1.71609	0.965787
		0.283887	3.03676	2.75112	1.35113	1.37339	1.40581

## Sheet: Fig.6
	Fig. 6c	Quantification of fluorescence intensity in the aortic root area (green circles) relative to the left ventricle apex of the heart
			PFeIR							SR@PFeIR
		ND-No magnet	0.3481	0.7137	0.7891	0.1635	0.6126	0.2136	0.3673	1.0442	0.5495	1.0646	0.9826	1.1971	0.8712	0.6384
		ND-With Magnet	1.192	0.4951	0.8379	0.6588	0.9705	0.7982	1.4236	1.5355	1.2361	0.9968	1.9711	1.2515	1.4474	1.6468
		HFD 20 weeks-No magnet	0.6838	0.9764	0.4386	0.6918	0.5861	0.6175	1.0678	1.6882	1.2797	1.4017	1.5016	1.4879	2.0272	0.7861
		HFD 20 weeks-With Magnet	1.7735	1.1345	1.5405	2.2872	1.7779	1.4521	0.7901	2.2703	2.5727	3.4797	2.8829	3.2421	3.3213	1.8266
	Fig. 6e	Quantification of Cy5 mean fluorescence in the aortic valves
			PFeCy with magneto							SR@PFeCy no Magneto							SR@PFeCy with Magneto
		ND	0.6299	0.0078	0.5233	0.7734	0.0783	0.6726	0.3734	0.7285	1.3245	2.5228	1.1578	0.6892	0.7133	1.2458	3.4206	1.5742	2.8621	2.2437	3.7601	2.6455	4.6702
		HFD12	1.1846	0.7298	3.1448	1.3486	2.3612	4.4135	1.8456	1.7362	3.7825	5.8456	3.7451	4.6137	4.1419	3.8255	9.1537	5.7176	7.2457	4.2481	8.8575	6.1378	3.7145
		HFD20	3.7812	2.7035	1.0876	3.1156	2.2515	5.618	1.3981	4.1372	6.1576	8.8241	3.8135	7.4096	5.8124	4.7197	8.5292	13.8644	11.0763	7.2308	8.9677	15.2947	14.2524
	Fig. 6f	Fluorescence intensity distribution in the aortic valve
		Distance (μm)	Intensity (AU)
		0	1.934
		0.176296	0.36
		0.352592	1.708
		0.528888	5.613
		0.705185	2.223
		0.881354	0.203
		1.05765	2.607
		1.23395	11.986
		1.41024	11.668
		1.58654	5.856
		1.76283	11.655
		1.93913	16.002
		2.11543	5.274
		2.29172	0.351
		2.46789	6.389
		2.64419	14.009
		2.82049	13.23
		2.99678	4.499
		3.17308	0.502
		3.34937	0
		3.52567	4.354
		3.70196	12.896
		3.87826	7.285
		4.05443	7.011
		4.23073	11.729
		4.40702	14.373
		4.58332	14.851
		4.75962	8.519
		4.93591	5.666
		5.11221	9.876
		5.2885	9.906
		5.4648	11.372
		5.64097	9.694
		5.81726	2.603
		5.99356	4.971
		6.16986	10.538
		6.34615	11.869
		6.52245	11.868
		6.69875	4.137
		6.87504	1.347
		7.05134	5.195
		7.22751	1.872
		7.4038	0
		7.5801	10.189
		7.7564	20.905
		7.93269	13.945
		8.10899	8.728
		8.28529	18.354
		8.46158	18.369
		8.63788	12.967
		8.81405	12.443
		8.99034	5.445
		9.16664	0.587
		9.34294	0.565
		9.51923	1.252
		9.69553	12.44
		9.87182	11.352
		10.0481	2.661
		10.2244	0
		10.4006	1.045
		10.5769	2.884
		10.7532	2.066
		10.9295	1.334
		11.1058	1.96
		11.2821	1.334
		11.4584	0.382
		11.6347	9.69
		11.811	21.414
		11.9871	16.916
		12.1634	4.331
		12.3397	1.108
		12.516	2.572
		12.6923	4.929
		12.8686	10.639
		13.0449	14.476
		13.2212	8.523
		13.3975	1.614
		13.5737	2.222
		13.75	12.662
		13.9262	18.002
		14.1026	9.915
		14.2789	3.041
		14.4551	1.473
		14.6314	2.257
		14.8077	2.312
		14.984	2.609
		15.1602	2.713
		15.3365	2.501
		15.5128	6.273
		15.6891	4.524
		15.8654	2.132
		16.0417	4.291
		16.218	4.768
		16.3943	2.719
		16.5706	6.176
		16.7467	8.012
		16.923	2.85
		17.0993	3.308
		17.2756	11.91
		17.4519	17.823
		17.6282	16.367
		17.8045	9.662
		17.9808	8.1
		18.1571	13.615
		18.3333	9.958
		18.5096	2.331
		18.6859	1.395
		18.8622	6.856
		19.0385	6.439
		19.2148	2.329
		19.391	0.442
		19.5674	0
		19.7436	1.354
		19.9198	2.55
		20.0961	1.406
		20.2724	1.298
		20.4487	6.75
		20.625	8.043
		20.8013	6.474
		20.9776	9.554
		21.1539	10.509
		21.3302	9.614
		21.5064	4.116
		21.6826	0.929
		21.859	9.543
		22.0352	17.9
		22.2115	12.671
		22.3878	3.406
		22.5641	0.152
		22.7404	1.019
		22.9167	7.879
		23.0929	19.355
		23.2692	14.564
		23.4455	3.102
		23.6218	3.233
		23.7981	14.293
		23.9744	19.189
		24.1507	13.942
		24.327	6.591
		24.5033	2.434
		24.6794	6.384
		24.8557	9.666
		25.032	11.341
		25.2083	14.518
		25.3846	10.929
		25.5609	10.461
		25.7372	11.824
		25.9135	4.989
		26.0898	0.217
		26.266	1.062
		26.4423	0.826
		26.6186	0
		26.7949	0
		26.9712	2.071
		27.1474	6.346
		27.3238	6.464
		27.5	5.65
		27.6763	5.64
		27.8525	2.175
		28.0288	0.687
		28.2051	0.663
		28.3814	0
		28.5577	0
		28.734	4.509
		28.9103	8.361
		29.0866	5.446
		29.2629	1.47
		29.4391	0.789
		29.6153	6.762
		29.7916	12.285
		29.9679	17.285
		30.1442	23.798
		30.3205	21.715
		30.4968	11.017
		30.6731	4.663
		30.8494	8.498
		31.0256	8.672
		31.2019	2.727
		31.3782	1.581
		31.5545	2.11
		31.7308	1.089
		31.9071	1.28e-12
		32.0834	3.927
		32.2597	12.668
		32.4359	14.511
		32.6121	5.697
		32.7884	0
		32.9647	1.089
		33.141	3.068
		33.3173	4.243
		33.4936	4.669
		33.6699	4.628
		33.8462	3.431
		34.0225	2.93
		34.1987	4.676
		34.375	6.512
		34.5513	9.415
		34.7276	11.974
		34.9038	12.807
		35.0801	12.146
		35.2564	6.19
		35.4327	1.09
		35.609	1.814
		35.7852	4.765
		35.9615	7.755
		36.1378	11.266
		36.3141	8
		36.4904	1.411
		36.6667	1.012
		36.843	1.46
		37.0193	1.974
		37.1956	1.042
		37.3717	1.364
		37.548	6.638
		37.7243	8.302
		37.9006	2.979
		38.0769	2.879
		38.2532	10.858
		38.4295	19.882
		38.6058	20.927
		38.7821	13.691
		38.9583	6.765
		39.1346	3.022
		39.3109	1.784
		39.4872	6.044
		39.6635	7.581
		39.8398	3.352
		40.016	10.536
		40.1923	17.997
		40.3687	12.761
		40.5448	8.715
		40.7211	5.593
		40.8974	2.058
		41.0737	1.73
		41.25	2.003
		41.4263	8.724
		41.6026	15.004
		41.7789	14.159
		41.9552	8.794
		42.1313	0.751
		42.3077	1.433
		42.484	2.145
		42.6602	0.887
		42.8365	2.764
		43.0128	6.398
		43.1891	12.2
		43.3654	17.817
		43.5417	18.482
		43.7179	13.825
		43.8942	7.174
		44.0705	9.589
		44.2468	12.783
		44.4231	4.762
		44.5994	5.931
		44.7757	15.059
		44.952	10.024
		45.1283	2.028
		45.3044	2.906
		45.4807	4.324
		45.657	7.091
		45.8333	11.134
		46.0096	15.929
		46.1859	19.435
		46.3622	16.723
		46.5385	16.665
		46.7148	14.981
		46.891	5.435
		47.0673	3.279
		47.2436	11.232
		47.4199	13.052
		47.5962	4.158
		47.7724	0.967
		47.9487	4.065
		48.125	7.877
		48.3013	10.165
		48.4775	6.374
		48.6538	0.557
		48.8301	3.44
		49.0064	5.733
		49.1827	0.907
		49.359	6.427
		49.5353	15.332
		49.7116	10.978
		49.8879	6.257
		50.0641	9.882
		50.2403	10.765
		50.4166	7.296
		50.5929	7.023
		50.7692	7.174
		50.9455	2.572
		51.1218	0
		51.2981	3.802
		51.4744	12.453
		51.6506	12.067
		51.8269	5.325
		52.0032	3.957
		52.1795	9.01
		52.3558	17.121
		52.5321	15.976
		52.7084	4.167
		52.8847	0.443
		53.0609	0.791
		53.2371	5.003
		53.4134	9.873
		53.5897	6.087
		53.766	4.471
		53.9423	3.815
		54.1186	0
		54.2949	0.505
		54.4712	0.726
		54.6475	4.42
		54.8237	15.015
		55	10.241
		55.1763	0.741
		55.3526	5.304
		55.5288	8.86
		55.7051	4.325
		55.8814	4.937
		56.0577	5.817
		56.234	4.938
		56.4102	5.228
		56.5865	3.459
		56.7628	3.134
		56.9391	4.705
		57.1154	4.144
		57.2917	2.743
		57.468	4.958
		57.6443	2.216
		57.8206	2.062
		57.9967	6.64
		58.173	6.173
		58.3493	4.264
		58.5256	9.076
		58.7019	9.271
		58.8782	10.601
		59.0545	24.988
		59.2308	25.967
		59.4071	12.286
		59.5833	9.015
		59.7596	9.886
		59.9359	11.752
		60.1122	13.855
		60.2885	14.901
		60.4648	17.203
		60.641	18.925
		60.8173	17.62
		60.9937	11.581
		61.1698	6.205
		61.3461	6.947
		61.5224	4.827
		61.6987	3.006
		61.875	8.097
		62.0513	6.693
		62.2276	0
		62.4039	1.222
		62.5802	7.072
		62.7563	13.089
		62.9327	9.862
		63.109	3.461
		63.2852	5.876
		63.4615	8.93
		63.6378	6.68
		63.8141	1.035
		63.9904	9.073
		64.1667	24.192
		64.3429	18.994
		64.5192	13.487
		64.6955	15.95
		64.8718	13.998
		65.0481	15.646
		65.2244	14.931
		65.4007	11.523
		65.577	13.44
		65.7533	14.731
		65.9294	12.495
		66.1057	4.922
		66.282	0.212
		66.4583	2.433
		66.6346	8.49
		66.8109	12.288
		66.9872	17.497
		67.1635	16.53
		67.3398	15.354
		67.516	14.997
		67.6923	8.29
		67.8686	2.442
		68.0449	9.14
		68.2211	24.154
		68.3975	22.255
		68.5738	10.764
		68.75	9.895
		68.9263	14.336
		69.1025	16.649
		69.2788	14.819
		69.4551	13.509
		69.6314	6.226
		69.8077	0.329
		69.984	2.432
		70.1603	11.76
		70.3366	20.787
		70.5129	23.504
		70.689	15.627
		70.8653	10.487
		71.0416	4.312
		71.2179	2.494
		71.3942	4.374
		71.5705	16.099
		71.7468	23.236
		71.9231	25.547
		72.0994	21.489
		72.2756	18.988
		72.4519	19.683
		72.6282	21.392
		72.8045	25.717
		72.9808	30.09
		73.1571	22.417
		73.3334	8.361
		73.5097	7.893
		73.686	19.998
		73.8621	19.182
		74.0384	11.698
		74.2147	19.687
		74.391	33.084
		74.5673	33.84
		74.7436	21.086
		74.9199	21.39
		75.0962	34.006
		75.2725	39.863
		75.4487	37.677
		75.625	58.872
		75.8012	73.004
		75.9775	84.052
		76.1539	103.19
		76.3301	116.264
		76.5064	137.383
		76.6827	131.214
		76.859	113.76
		77.0352	72.157
		77.2115	43.483
		77.3878	64.723
		77.5641	72.54
		77.7404	75.712
		77.9167	82.95
		78.093	89.796
		78.2693	97.822
		78.4456	104.994
		78.6217	121.123
		78.798	138.36
		78.9743	137.202
		79.1506	115.827
		79.3269	111.182
		79.5032	91.414
		79.6795	70.407
		79.8558	54.533
		80.0321	36.67
		80.2083	37.13
		80.3846	36.054
		80.5609	31.794
		80.7372	31.212
		80.9135	32.416
		81.0898	34.992
		81.2661	41.854
		81.4424	43.539
		81.6187	33.703
		81.7948	28.737
		81.9711	27.41
		82.1474	14.092
		82.3237	20.324
		82.5	41.442
		82.6763	42.463
		82.8526	36.456
		83.0289	39.857
		83.2052	44.636
		83.3813	53.016
		83.5576	57.915
		83.7339	78.35
		83.9102	82.869
		84.0865	78.66
		84.2628	78.81
		84.4391	109.099
		84.6154	143.743
		84.7917	170.666
		84.9679	205.651
		85.1442	245.024
		85.3205	254.743
		85.4968	250.224
		85.6731	255
		85.8494	254.928
		86.0257	254.198
		86.202	255
		86.3783	254.721
		86.5544	255
		86.7307	255
		86.907	254.9
		87.0833	252.473
		87.2596	243.062
		87.4359	203.514
		87.6122	186.7
		87.7885	174.239
		87.9648	193.696
		88.141	195.489
		88.3173	211.399
		88.4936	215.069
		88.6699	213.044
		88.8461	224.268
		89.0225	241.06
		89.1988	253.812
		89.375	225.274
		89.5513	200.568
		89.7275	173.323
		89.9038	136.986
		90.0801	113.769
		90.2564	95.082
		90.4327	79.135
		90.609	64.449
		90.7853	63.845
		90.9616	59.964
		91.1379	60.556
		91.314	63.289
		91.4903	66.127
		91.6666	60.591
		91.8429	46.997
		92.0192	45

## Sheet: Fig.7
	Fig. 7c	Peak transvalvular jet velocity of Ldlr-/- mice
		ND	HFD	HFD - SR@PFe	HFD - XCT790	HFD - SR@PFeXCT
		0.727163	1.75848	2.24617	1.58318	0.870248
		0.698103	1.83289	1.99417	1.18239	1.12891
		0.816092	2.27894	1.89157	1.34377	1.08521
		0.705751	1.90385	1.75701	1.30861	1.20436
		0.589127	1.37508	1.83714	1.37966	0.984118
		0.824468	1.8383	1.78004	1.03656	1.01092
		0.665693	2.0199	1.60473	1.08922	0.751636
		0.741148	1.5028	2.10225	1.30116	0.919151
		0.777855	1.78373	1.32265	1.29025	0.99641
		0.799705	1.8782	1.79616	1.3447	1.01529
	Fig. 7d	Peak transvalvular pressure gradient of Ldlr-/- mice
		ND	HFD	HFD - SR@PFe	HFD - XCT790	HFD - SR@PFeXCT
		2.11507	12.369	12.3484	10.0258	3.02933
		1.94939	13.438	20.181	5.59219	5.09775
		2.66403	20.7743	15.9068	7.22282	4.71072
		1.99234	14.4986	14.3122	6.8498	5.80198
		1.38828	7.56344	13.5003	7.61388	3.87395
		2.71899	13.5174	12.6741	4.29781	4.08784
		1.77259	16.32	6.99756	4.74557	2.25983
		2.1972	9.03368	10.3006	6.77207	3.37936
		2.42024	12.7267	17.6778	6.65897	3.97133
		2.55811	14.1105	12.9047	7.23291	4.12326
	Fig. 7f	Aortic valve leaflet thickness quantification
		ND - PBS	HFD - PBS	HFD - SR@PFe	HFD - XCT790	HFD - SR@PFeXCT
		11.53	106.53	60.17	55.14	43.06
		15.19	70.56	99.09	51.82	38.75
		19.91	77.3	115.27	69.09	62.12
		16.69	80.26	103.36	58.35	49.95
		16.88	58.16	81.68	74.86	31.62
		12.93	116.11	69.86	86.94	38.06
		25.41	137.68	72.99	66.66	48.05
		17.32	62.04	91.65	70.79	41.48
		21.28	86.53	113.36	57.49	43.6
		14.47	98.44	88.24	61.08	40.79
	Fig. 7h	Fibrosis ratio of aortic valve leaflets quantified from Masson’s staining
		ND - PBS	HFD - PBS	HFD - SR@PFe	HFD - XCT790	HFD - SR@PFeXCT
		18.29	57.19	65.24	31.33	36.47
		17.75	60.12	51.5	56.26	35.36
		23.4	64.42	59.12	66.09	37.57
		13.85	78.95	69.14	41.1	44.16
		16.05	67.82	84.41	50.24	37.73
		14.01	47.3	57.56	58.39	29.5
		15.63	51.87	63.27	43.71	31.73
		27.24	58.67	71.26	43.07	22.63
		13.4	85.91	86.29	46.07	40.77
		9.12	72.92	64.96	46.29	30.9
	Fig. 7j	Collagen deposition of the leaflets quantified from Picro-Sirius Red staining
		ND - PBS	HFD - PBS	HFD - SR@PFe	HFD - XCT790	HFD - SR@PFeXCT
		8164.12	80242.7	72160.1	28686.7	15927
		21952.7	66252.1	75914.3	32960.8	40499.1
		21640.2	61185.6	60326.1	51185.6	22546
		20825.1	60740	45143.6	60642.2	28124.3
		12294.2	54483.3	42362.1	48232	25868.1
		17921.4	75024	63734.3	36080.1	24611.9
		19256.4	51084.1	53942.6	63706.2	32574
		20629.5	58057.2	86526.6	33430.8	28129.7
		14823.8	42353.9	58750.1	26509.4	23875.5
		12114.8	94670.8	75183.4	43239.7	27791.9
	Fig. 7l	Calcium deposit area of the aortic valve quantified from von Kossa staining
		ND - PBS	HFD - PBS	HFD - SR@PFe	HFD - XCT790	HFD - SR@PFeXCT
		1578.35	13476.3	8689.23	9636.65	2636.13
		524.73	9565.85	11387.8	10646.5	4962
		1853.2	6419.57	11791.8	4991.15	3519
		597.61	6606.98	9909.42	7062.99	5838.63
		1861.53	9086.94	9946.9	8158.25	4618.43
		753.77	13136.9	13942.7	7768.87	3152.53
		408.12	13915.7	13114	11560.6	5761.58
		77.04	11893.8	16768.3	8916.19	3804.27
		1268.09	14806.9	7993.75	7004.69	7260.8
		2115.57	18421.7	16464.3	7883.4	4104.11

## Sheet: Fig.8
	Fig. 8a	Glucose uptake in hVICs following treatment
		NC - PBS	NC - SK@PFeXCT	OST - PBS	OST - SK@PFeXCT
		4022	4476	6913	6178
		4890	3846	8124	5084
		5286	4333	8895	5431
		5486	4165	7817	6230
		4275	3867	8395	5782
		4959	3188	7529	4836
	Fig. 8b	ATP generation in hVICs following treatment
		NC - PBS	NC - SK@PFeXCT	OST - PBS	OST - SK@PFeXCT
		0.539726	0.538505	0.390622	0.484777
		0.454249	0.583686	0.369863	0.468903
		0.504315	0.531049	0.310029	0.504184
		0.582749	0.505666	0.371084	0.422501
		0.470124	0.558173	0.353989	0.445702
		0.547053	0.606952	0.393064	0.380983
	Fig. 8c	Intracellular lactate concentration in hVICs following treatment
		NC - PBS	NC - SK@PFeXCT	OST - PBS	OST - SK@PFeXCT
		0.365185	0.318977	0.423819	0.309942
		0.379367	0.267532	0.453497	0.367947
		0.343595	0.291039	0.465332	0.337348
		0.319857	0.366921	0.624293	0.374884
		0.280718	0.344187	0.531853	0.470392
		0.354071	0.308755	0.451331	0.331056
	Fig. 8d	Extracellular lactate concentration in hVICs following treatment
		NC - PBS	NC - SK@PFeXCT	OST - PBS	OST - SK@PFeXCT
		0.97574	1.21777	1.89192	1.16126
		1.00257	0.990581	1.61735	1.12929
		1.04881	1.14984	1.59281	1.17439
		1.03453	1.17895	1.49291	1.02768
		0.911807	1.20464	1.64532	1.02883
		1.02654	0.915232	1.39359	1.04253
	Fig. 8e	Real-time changes in extracellular acidification rate (ECAR) analysis in SK@PFeXCT-treated hVICs
		Time (minutes)	NC - PBS						NC - SK@PFeXCT						OST - PBS						OST - SK@PFeXCT
		1.30951	7.38267	6.14228	10.0403	4.20339	8.33038	9.5887	1.65214	6.11298	6.83855	5.27724	4.55198	8.183	9.81359	11.4808	15.5056	11.1743	12.6139	14.5428	7.40447	6.07133	9.11149	4.60452	8.90005	6.61842
		7.77245	7.30387	5.59662	10.04	2.40544	6.77066	8.99937	1.95975	5.85541	6.5995	4.34958	3.32022	7.17107	9.50307	9.95727	14.5128	8.7135	11.1303	13.2627	7.39034	5.95212	8.6178	2.9899	9.24907	6.56337
		14.2377	7.56319	5.68885	10.1328	3.20654	7.78265	9.43361	1.48674	6.07107	6.95045	4.65121	3.85348	7.71168	10.0887	10.4125	14.814	9.83149	11.8311	13.6968	7.41101	6.11311	8.82396	3.22345	9.47523	6.96919
		20.7968	10.1301	8.41151	12.5897	6.82513	11.3825	12.5423	4.52708	7.92744	10.0815	8.53177	6.69647	10.5181	21.8165	28.6321	31.9644	27.1303	25.3764	32.3153	14.9526	13.7084	15.4457	11.5901	16.1971	13.8731
		27.2361	9.83224	10.3517	15.3387	9.57461	12.4212	13.047	6.25905	7.64042	9.5778	9.36423	6.48535	9.55909	23.4004	32.4195	34.03	29.3735	24.7569	33.5682	16.1035	13.9747	17.1058	12.8645	16.1973	15.1045
		33.6998	10.1449	11.1038	16.8935	9.94547	12.6134	13.2308	6.74383	7.18973	8.98142	9.04079	5.8148	9.08396	24.354	33.7453	34.8771	29.9907	24.7777	33.9795	17.5385	15.0414	17.347	12.8048	16.0513	15.8688
		40.2495	22.7862	20.3965	31.7302	18.5037	23.795	26.3898	10.0234	14.6457	16.3455	15.1095	8.76269	16.5482	41.8859	52.9887	55.958	44.5122	40.418	50.9926	33.5627	29.1093	35.2165	25.159	36.5916	29.5587
		46.7153	20.4298	20.1631	29.4193	16.972	22.1941	24.3049	10.5221	14.0749	15.0435	14.2692	8.38906	15.048	42.157	54.1221	55.8451	45.4978	40.3988	49.75	32.9803	28.0676	34.5614	25.6787	35.6253	29.0496
		53.1822	18.3949	17.6693	28.9311	16.6905	21.1687	22.5582	7.21101	12.5159	14.3366	13.492	7.40094	13.6482	42.6394	54.3714	56.6278	44.9062	40.3692	50.0062	33.5591	29.8188	35.1988	24.1723	35.4967	30.0177
		59.7341	5.2817	4.79249	7.76678	2.475	5.9466	6.74382	2.00945	3.55764	4.53369	3.17879	4.82131	3.98419	10.3874	13.7829	13.7889	8.04584	10.2851	11.7716	7.8656	6.26798	8.51073	4.89146	8.89386	7.29327
		66.2014	4.02102	4.6204	7.01898	2.93922	5.30035	4.97964	2.78661	3.63283	4.39562	3.83708	3.45128	3.54011	8.4193	11.469	9.7933	7.37273	6.90325	8.80301	7.51974	6.812	6.86736	5.10841	6.98303	6.67678
		72.6688	3.45527	4.33654	6.522	2.92076	4.81849	3.83934	2.61618	3.55392	3.96371	3.55628	3.14351	3.33445	7.24231	9.8096	7.80589	6.21778	4.83675	7.56402	6.29852	5.6036	5.37024	4.66226	5.30996	5.95905
	Fig. 8f	Real-time changes in extracellular acidification rate (ECAR) analysis in basal glycolysis, glycolytic capacity, and glycolytic reserves
			NC - PBS						NC - SK@PFeXCT						OST - PBS						OST - SK@PFeXCT
		Basal Glycolysis	10.0357	9.95567	14.9406	8.78174	12.139	12.94	5.84332	7.58587	9.54689	8.97893	6.33221	9.72037	23.1903	31.5989	33.6238	28.8315	24.9704	33.2877	16.1982	14.2415	16.6328	12.4198	16.1486	14.9488
		Glycolytic Capacity	20.537	19.4096	30.0268	17.3887	22.3859	24.4176	9.25215	13.7455	15.2419	14.2902	8.18423	15.0814	42.2274	53.8274	56.1436	44.9721	40.3953	50.2496	33.3674	28.9986	34.9922	25.0033	35.9045	29.542
		Glycolytic Reserve	10.5012	9.45397	15.0862	8.60698	10.2469	11.4776	3.40883	6.15963	5.69498	5.31127	1.85202	5.36107	19.0372	22.2284	22.5198	16.1406	15.425	16.9619	17.1691	14.7571	18.3594	12.5835	19.7559	14.5932
	Fig. 8h	The mRNA expression of PDK4 in quiescent hVICs and osteogenically differentiated hVICs stimulated with or without SK@PFeXCT
		NC - PBS	NC - SK@PFeXCT	OST - PBS	OST - SK@PFeXCT
		1.09854	0.383489	7.79062	3.10623
		0.939747	0.320573	7.31466	3.08118
		0.961718	0.405814	7.78472	3.58218
	Fig. 8i	Protein expression of PDK4, ALP, and RUNX2 in hVICs following treatment
		NC - PBS	NC - SK@PFeXCT	OST - PBS	OST - SK@PFeXCT
		1	0.611458	1.83469	1.23899
		1	0.844815	2.25537	1.03537
		1	0.669934	1.94428	1.19592
	Fig. 8j	Quantification of PDK4 in aortic valves from different groups of Ldlr-/- mice
		ND - PBS	HFD - PBS	HFD - SR@PFeXCT
		12.1243	20.1118	15.0071
		13.2708	19.0219	16.2166
		11.3761	23.4607	15.6501
		10.703	26.1266	12.6145
		9.28073	15.6277	17.0343
		11.9071	21.6467	19.3633
		9.43347	24.0168	12.7605
		7.68926	17.1371	14.9856

## Sheet: Fig.S2
	Fig. S2c	QPCR valication of top 20 up-rugulated plasma membrane proteins in osteogenically differentiated hVICs compared with quiescent hVICs
			NC			OST
		NPR1	1.03245	0.937226	1.03032	2.64255	2.02592	2.05477
		SSTR1	1.09036	0.922819	0.986824	1.03617	1.39672	1.36632
		TGFBR2	0.990385	0.903071	1.10654	1.75209	1.76332	1.87599
		FPR3	1.03513	0.786964	1.1779	2.4877	2.59196	2.69818
		CSF2RB	0.57472	1.21296	1.21232	2.52487	2.3207	2.83838
		PTGDR	1.09695	1.0265	0.876551	1.28816	1.39886	1.69071
		IL18R1	1.04222	0.873847	1.08393	1.26621	1.598	1.53543
		IL1R1	1.14051	0.964291	0.895202	1.05733	1.26404	1.49571
		F2RL2	0.944876	0.852035	1.20309	2.7066	2.86127	3.39541
		F2RL1	1.06681	0.818566	1.11462	2.61842	2.78582	2.99106
		ACKR3	0.934365	0.851481	1.21415	1.49063	1.68075	1.73629
		S1PR1	0.834395	1.03822	1.12739	1.47198	1.14013	1.39108
		NPY2R	0.986247	1.04215	0.971606	1.77995	1.55333	1.65315
		FZD1	1.07876	1.01314	0.908101	0.900162	0.986303	1.03176
		IFNGR1	0.969781	1.03287	0.997352	1.13825	1.3601	1.59703
		TLR2	0.810227	1.12432	1.06546	1.18914	1.69797	1.17905
		ACVR1	1.09038	0.98662	0.923002	0.796393	0.958018	1.10337
		FZD6	0.922263	0.948292	1.12945	1.52587	1.56916	1.6467
		ROR1	1.07176	0.990839	0.937399	1.09544	1.18596	0.15708
		LGR4	1.12173	0.857342	1.02093	0.740038	0.741438	0.834475

## Sheet: Fig. S3
	Fig. S3a	Immunoblot quantification of PAR2 in human aortic valves from female patients
		NC	CAVD
		0.948194	10.5193
		0	12.5949
		0.710218	7.89103
		0.575514	2.74872
			4.5606
			4.72
			2.14137
		Immunoblot quantification of PAR2 in human aortic valves from male patients
		NC	CAVD
		0.496722	3.02448
		0	1.82582
		1.62553	5.8952
		2.92956	3.65765
		1.01136	6.25317
		2.17084	0.700476
		0.9454	4.72412
		1.0546	5.48252
	Fig. S3b	Quantification of PAR2 in hVICs derived from female patients cultured with osteogenic induction medium for 4 days
		NC	OST
		0.964916	2.63493
		1.04373	3.13628
		0.991358	2.51285
		0.897447	2.72022
		0.912149	2.24591
		1.1904	1.80186
	Fig. S3c	Protein expression of PAR2 in hVICs undergoing myofibrogenic induction for 48 h
		NC	TGFβ
		0.848922	4.21522
		0.904424	3.75008
		1.24665	4.05078
		0.979844	2.80527
		1.0102	2.73005
		1.00995	2.39102
	Fig. S3d	Quantification of the PFeCy5 or SK@PFeCy5 uptake by osteogenically differentiated hVICs
			PFeCy5			SK@PFeCy5
		NC	1.137	1.189	1.02	4.066	4.196	3.934
		OST	1.267	1.29	1.277	16.99	17.137	17.025
	Fig. S3e	Quantification of the SK@PFeCy5 uptake by myofibrogenically differentiated hVICs
		NC	TGFβ
		4.356	18.355
		4.473	18.215
		4.172	17.986

## Sheet: Fig. S4
	Fig. S4	PAR2 fluorescence intensity distribution on the aortic valves of ND-fed and HFD- Ldlr-/- mice
			Ventricular side								Aortic side
		ND	10.026	8.316	9.372	3.615	7.359	6.617	9.431	4.898	20.748	16.623	12.735	8.943	14.724	9.845	14.834	8.454
		HFD	20.415	14.743	16.633	15.312	10.631	17.433	9.245	12.626	30.564	19.525	35.311	28.105	28.845	30.834	23.724	26.731

[truncated: 13 more sheets: Fig. S5, Fig. S7, Fig.S8, Fig. S9, Fig.S13, Fig.S14, Fig.S15, Fig.S16, Fig. S17, Fig.S19, Fig. S20, Fig.S21, Fig. S23]
